# Supplementary material for: Development of ELISA based on Bacillus anthracis capsule biosynthesis protein CapA for naturally acquired antibodies against anthrax
Source: PLoS One. 2021 Oct 11;16(10):e0258317. doi: 10.1371/journal.pone.0258317 (PMC8504768; doi:10.1371/journal.pone.0258317)
Supplement: S1 Table — (XLSX) [file pone.0258317.s003.xlsx]

## Sheet: S1_Table
S1 Table. Result of In silico analyses on CDSs econded by pXO2.
CDS	Locus tag	Protein function	SignaIPa	TMHMMb	PSORTc	PROSITEd	LipoPe	Ranking
								SignaIPa	TMHMMb	PSORTc	PROSITEd	LipoPe	Total score
29	GBAA_RS28110	hypothetical protein	+	1	CMSVM	Prokaryotic membrane lipoprotein lipid attachment site	+	1	1	1	1	1	5
68	GBAA_RS28275	signale peptidase	+	1	CMSVM	Signal peptidases I serine active site		1	1	1	1	0	4
83	GBAA_RS28340	peptide ABC transporter substrate binding protein	+		CWSVM	Prokaryotic membrane lipoprotein lipid attachment site	+	1	0	1	1	1	4
100	GBAA_RS28430	metal dependent hydrolase	+	3	CMSVM			1	1	1	0	0	3
12	GBAA_RS28035	hypothetical protein	+	5	CMSVM			1	1	1	0	0	3
43	GBAA_RS28165	amidase	+		CWSVM	S layer homology domain		1	0	1	1	0	3
60	GBAA_RS28240	Capsule biosynthesis protein CapA	+	1	CMSVM			1	1	1	0	0	3
6	GBAA_RS28005	lysozyme	+	1	ECSVM			1	1	1	0	0	3
3	GBAA_RS27990	hypothetical protein	+	1	Unknown			1	1	0	0	0	2
25	GBAA_RS28090	hypothetical protein	+	1	Unknown			1	1	0	0	0	2
33	GBAA_RS28130	hypothetical protein	+	1	Unknown			1	1	0	0	0	2
9	GBAA_RS28020	hypothetical protein		2	CMSVM			0	1	1	0	0	2
10	GBAA_RS28025	hypothetical protein		1	CMSVM			0	1	1	0	0	2
11	GBAA_RS28030	hypothetical protein		2	CMSVM			0	1	1	0	0	2
16	GBAA_RS28050	hypothetical protein		2	CMSVM			0	1	1	0	0	2
19	GBAA_RS28065	hypothetical protein		2	CMSVM			0	1	1	0	0	2
20	GBAA_RS28070	hypothetical protein		4	CMSVM			0	1	1	0	0	2
21	GBAA_RS28075	hypothetical protein			CMSVM/CWSVM	Sigma 54 interaction domain ATP binding region A siganature		0	0	1	1	0	2
28	GBAA_RS28105	hypothetical protein		1	CMSVM			0	1	1	0	0	2
42	GBAA_RS28160	hypothetical protein		3	CMSVM			0	1	1	0	0	2
50	GBAA_RS28195	CPBP family intramembrane metalloprotease		6	CMSVM			0	1	1	0	0	2
52	GBAA_RS28205	TetR family transcriptional regulator			CMSVM	TetE type HTH domain		0	0	1	1	0	2
54	GBAA_RS28215	undecaprenyl-diphostphatase		2	CMSVM			0	1	1	0	0	2
55	GBAA_RS31175	UDP-diphostphatase		1	CMSVM			0	1	1	0	0	2
61	GBAA_RS28245	poly gamma glutamate biosynthesis protein PgsC		3	CMSVM			0	1	1	0	0	2
62	GBAA_RS28250	poly gamma glutamate synthase PgsB		1	CMSVM			0	1	1	0	0	2
74	GBAA_RS28305	amino acid transporter		6	CMSVM			0	1	1	0	0	2
80	GBAA_RS28325	hypothetical protein		3	CMSVM			0	1	1	0	0	2
81	GBAA_RS28330	CPBP family intramembrane metalloprotease		4	CMSVM			0	1	1	0	0	2
91	GBAA_RS28380	hypothetical protein		1	CMSVM			0	1	1	0	0	2
96	GBAA_RS28405	CPBP family intramembrane metalloprotease		3	CMSVM			0	1	1	0	0	2
98	GBAA_RS31215	hypothetical protein		1	CMSVM			0	1	1	0	0	2
5	GBAA_RS28000	hypothetical protein	+		Unknown			1	0	0	0	0	1
13	GBAA_RS31135	hypothetical protein			CytoSVM	EF hand calcium binding domain		0	0	0	1	0	1
14	GBAA_RS28040	conjugal transfer protein		2	Unknown			0	1	0	0	0	1
18	GBAA_RS28060	hypothetical protein		1	Unknown			0	1	0	0	0	1
23	GBAA_RS28085	hypothetical protein		1	Unknown			0	1	0	0	0	1
38	GBAA_RS28145	hypothetical protein			CMSVM			0	0	1	0	0	1
39	GBAA_RS31155	hypothetical protein		1	Unknown			0	1	0	0	0	1
44	GBAA_RS31160	IS3 family transposase			CytoSVM	Integrase catalytic domain		0	0	0	1	0	1
45	GBAA_RS28180	hypothetical protein		1	Unknown			0	1	0	0	0	1
47	GBAA_RS31165	integrase			Unknown	Endoplasmic recticulum targeting site		0	0	0	1	0	1
53	GBAA_RS28210	IS4 family transposase			Unknown	Sugar transport proteins signature		0	0	0	1	0	1
57	GBAA_RS28225	Capsule synthesis positive regulator AcpB			CytoSVM	PRD domain		0	0	0	1	0	1
59	GBAA_RS28235	Capsule polyssacharide biosynthesis protein			ECSVM			0	0	1	0	0	1
65	GBAA_RS28255	transcriptional regulator			CytoSVM	ArsR type HTH domain type		0	0	0	1	0	1
66	GBAA_RS31190	IS4 family transposase			CMSVM			0	0	1	0	0	1
72	GBAA_RS28295	PRD domain containing protein			CytoSVM	PRD domain		0	0	0	1	0	1
73	GBAA_RS28300	PRD domain containing protein			CytoSVM	PRD domain		0	0	0	1	0	1
76	GBAA_RS28315	Capsule synthesis positive regulator AcpA			CytoSVM	PRD domain		0	0	0	1	0	1
86	GBAA_RS28355	DNA repair protein MucB			CytoSVM	UmuC domain		0	0	0	1	0	1
97	GBAA_RS31210	DNA topoisomerase 3			CytoSVM	Toprim domain and prokaryotic DNA topoisomerase 1 active site		0	0	0	1	0	1
1	GBAA_RS27980	hypothetical protein			CytoSVM			0	0	0	0	0	0
2	GBAA_RS27985	hypothetical protein			Unknown			0	0	0	0	0	0
4	GBAA_RS27995	hypothetical protein			Unknown			0	0	0	0	0	0
7	GBAA_RS28010	ATP binding protein			CytoSVM			0	0	0	0	0	0
8	GBAA_RS28015	hypothetical protein			CytoSVM			0	0	0	0	0	0
15	GBAA_RS28045	hypothetical protein			CytoSVM			0	0	0	0	0	0
17	GBAA_RS28055	hypothetical protein			Unknown			0	0	0	0	0	0
22	GBAA_RS28080	hypothetical protein			Unknown			0	0	0	0	0	0
24	GBAA_RS31140	hypothetical protein			Unknown			0	0	0	0	0	0
26	GBAA_RS28095	hypothetical protein			CytoSVM			0	0	0	0	0	0
27	GBAA_RS28100	hypothetical protein			CytoSVM			0	0	0	0	0	0
30	GBAA_RS28115	hypothetical protein			CytoSVM			0	0	0	0	0	0
31	GBAA_RS28120	hypothetical protein			CytoSVM			0	0	0	0	0	0
32	GBAA_RS28126	hypothetical protein			Unknown			0	0	0	0	0	0
34	GBAA_RS28135	hypothetical protein			CytoSVM			0	0	0	0	0	0
35	GBAA_RS31145	hypothetical protein			Unknown			0	0	0	0	0	0
36	GBAA_RS31150	hypothetical protein			Unknown			0	0	0	0	0	0
37	GBAA_RS28140	hypothetical protein			CytoSVM			0	0	0	0	0	0
40	GBAA_RS28150	parA family protein			CytoSVM			0	0	0	0	0	0
41	GBAA_RS28155	hypothetical protein			Unknown			0	0	0	0	0	0
46	GBAA_RS28185	hypothetical protein			CytoSVM			0	0	0	0	0	0
48	GBAA_RS31170	hypothetical protein			Unknown			0	0	0	0	0	0
49	GBAA_RS28190	hypothetical protein			CytoSVM			0	0	0	0	0	0
51	GBAA_RS28200	DUF523 containing protein			CytoSVM			0	0	0	0	0	0
56	GBAA_RS28220	hypothetical protein			Unknown			0	0	0	0	0	0
58	GBAA_RS28230	DUF1093 domain containing protein			CytoSVM			0	0	0	0	0	0
63	GBAA_RS31180	hypothetical protein			Unknown			0	0	0	0	0	0
64	GBAA_RS31185	hypothetical protein			Unknown			0	0	0	0	0	0
67	GBAA_RS31195	IS6 family transposase			Unknown			0	0	0	0	0	0
69	GBAA_RS28280	hypothetical protein			Unknown			0	0	0	0	0	0
70	GBAA_RS28285	hypothetical protein			CytoSVM			0	0	0	0	0	0
71	GBAA_RS28290	HTH domain containing protein			CytoSVM			0	0	0	0	0	0
75	GBAA_RS29350	hypothetical protein			Unknown			0	0	0	0	0	0
77	GBAA_RS28320	hypothetical protein			Unknown			0	0	0	0	0	0
78	GBAA_RS3144	hypothetical protein			Unknown			0	0	0	0	0	0
79	GBAA_RS31200	hypothetical protein			Unknown			0	0	0	0	0	0
82	GBAA_RS31205	hypothetical protein			Unknown			0	0	0	0	0	0
84	GBAA_RS28345	hypothetical protein			Unknown			0	0	0	0	0	0
85	GBAA_RS28350	DUF3967 domain containing protein			CytoSVM			0	0	0	0	0	0
87	GBAA_RS28360	Yold like family protein			Unknown			0	0	0	0	0	0
88	GBAA_RS28365	hypothetical protein			Unknown			0	0	0	0	0	0
89	GBAA_RS28370	hypothetical protein			CytoSVM			0	0	0	0	0	0
90	GBAA_RS28375	hypothetical protein			CytoSVM			0	0	0	0	0	0
92	GBAA_RS28385	hypothetical protein			Unknown			0	0	0	0	0	0
93	GBAA_RS28390	integrase			CytoSVM			0	0	0	0	0	0
94	GBAA_RS28395	hypothetical protein			Unknown			0	0	0	0	0	0
95	GBAA_RS28400	hypothetical protein			CytoSVM			0	0	0	0	0	0
99	GBAA_RS28425	DUF3991 domain containing protein			CytoSVM			0	0	0	0	0	0
101	GBAA_RS28435	hypothetical protein			CytoSVM			0	0	0	0	0	0
102	GBAA_RS28440	hypothetical protein			CytoSVM			0	0	0	0	0	0
103	GBAA_RS28445	hypothetical protein			Unknown			0	0	0	0	0	0
104	GBAA_RS28450	hypothetical protein			CytoSVM			0	0	0	0	0	0
105	GBAA_RS28455	hypothetical protein			Unknown			0	0	0	0	0	0
a SignaIP: Signal peptide sequences, if detected; +, If not -,
bTMHMM: Transmembrane helix domain numbers
cPSORT: Putative cell localization of protein
dPROSITE: Protein families, domains and functional sites
eLipoP: Lipoprotein signal, if detected; +, If not -,
CMSVM: Membrane protein
CWSVM: Cell wall protein
ECSVM: Extra cellular protein
CytoSVM: Cytoplasmic protein
